# Supplementary material for: Brefeldin A—A Major Pathogenic Factor of Peanut Pod Rot from Fusarium neocosmosporiellum
Source: Toxins (Basel). 2024 Dec 18;16(12):548. doi: 10.3390/toxins16120548 (PMC11679824; doi:10.3390/toxins16120548)
Supplement: Supplementary file 1 [file toxins-16-00548-s001.zip]

Archive with 1 entries (1 files):
- toxins-3304429-supplementary.pdf
